# Supplementary material for: Breaking Barriers: A Future Perspective on Glioblastoma Therapy with mRNA-Based Immunotherapies and Oncolytic Viruses
Source: Vaccines (Basel). 2024 Jan 8;12(1):61. doi: 10.3390/vaccines12010061 (PMC10818651; doi:10.3390/vaccines12010061)
Supplement: Supplementary file 1 [file vaccines-12-00061-s001.zip]

Archive with 1 entries (1 files):
- vaccines-2773663-supplementary.pdf
